# Supplementary material for: SIRT2 inhibition protects against cardiac hypertrophy and ischemic injury
Source: eLife. 2023 Sep 20;12:e85571. doi: 10.7554/eLife.85571 (PMC10558204; doi:10.7554/eLife.85571)
Supplement: Figure 1—source data 1. [file elife-85571-fig1-data1.csv]

	Sham	Sham	Sham	Sham	Sham	Sham	Sham	Sham	TAC	TAC	TAC	TAC	TAC	TAC	TAC	TAC
SIRT1	1.007827	1.033533	0.95864						0.969486	1.019662	1.003037	1.103808
SIRT2	1.102461	0.969304	0.928235						1.385906	1.440068	1.491044	1.779795
SIRT3	1.043525	0.912653	1.043822						0.954687	1.054094	1.083786	1.164172
SIRT6	0.95314	1.01016	1.0367	1.140937	0.785387	0.963211	1.110464		1.175148	1.042331	1.090277	1.088242	1.296363	1.180585	1.20666	1.252226
