# Supplementary material for: SIRT2 inhibition protects against cardiac hypertrophy and ischemic injury
Source: eLife. 2023 Sep 20;12:e85571. doi: 10.7554/eLife.85571 (PMC10558204; doi:10.7554/eLife.85571)
Supplement: Figure 1—source data 2. [file elife-85571-fig1-data2.csv]

Non-HF	HF
1.39951	1.65064
1.00955	1.590407
0.68614	2.169858
0.9048	2.405972
