# Supplementary material for: SIRT2 inhibition protects against cardiac hypertrophy and ischemic injury
Source: eLife. 2023 Sep 20;12:e85571. doi: 10.7554/eLife.85571 (PMC10558204; doi:10.7554/eLife.85571)
Supplement: Figure 1—source data 3. [file elife-85571-fig1-data3.csv]

non-failing	ischemic CM
0.896029	1.216569
1.03141	1.196405
1.027219	1.291504
1.045342	1.835772
