# Supplementary material for: SIRT2 inhibition protects against cardiac hypertrophy and ischemic injury
Source: eLife. 2023 Sep 20;12:e85571. doi: 10.7554/eLife.85571 (PMC10558204; doi:10.7554/eLife.85571)
Supplement: Figure 1—source data 6. [file elife-85571-fig1-data6.zip]

Archive with 16 entries (16 files):
- Fig 1C HPRT.jpg
- __MACOSX/._Fig 1C HPRT.jpg
- Fig 1C Sirt2.jpg
- __MACOSX/._Fig 1C Sirt2.jpg
- Figure 1A GAPDH.tif
- __MACOSX/._Figure 1A GAPDH.tif
- Figure 1A HPRT.tif
- __MACOSX/._Figure 1A HPRT.tif
- Figure 1A SIRT1 SIRT2 SIRT3.tif
- __MACOSX/._Figure 1A SIRT1 SIRT2 SIRT3.tif
- Figure 1A SIRT6.tif
- __MACOSX/._Figure 1A SIRT6.tif
- Figure 1B GAPDH.tif
- __MACOSX/._Figure 1B GAPDH.tif
- Figure 1B SIRT2.tif
- __MACOSX/._Figure 1B SIRT2.tif
