# Supplementary material for: SIRT2 inhibition protects against cardiac hypertrophy and ischemic injury
Source: eLife. 2023 Sep 20;12:e85571. doi: 10.7554/eLife.85571 (PMC10558204; doi:10.7554/eLife.85571)
Supplement: Figure 2—source data 4. [file elife-85571-fig2-data4.csv]

	WT	WT	WT	WT	WT	Sirt2-/-	Sirt2-/-	Sirt2-/-	Sirt2-/-	Sirt2-/-
Sham	0.9299	0.93033	0.94312			0.82973	0.92451	0.86969
TAC	1.34314	1.1015	1.05605	1.22709		1.00241	1.01195	0.98243	0.93451	0.94469
