# Supplementary material for: SIRT2 inhibition protects against cardiac hypertrophy and ischemic injury
Source: eLife. 2023 Sep 20;12:e85571. doi: 10.7554/eLife.85571 (PMC10558204; doi:10.7554/eLife.85571)
Supplement: Figure 2—source data 5. [file elife-85571-fig2-data5.csv]

WT	Sirt2-/-
0.98873714	1.006119191
1.1087265	0.992639234
1.20007095	0.860056758
1.03715857	0.754877616
1.09276339	0.609081234
1.11786094	0.824317134
1.25931181	1.019244413
1.37743881	0.765431004
1.05258957	1.192532813
0.91787868	0.640031926
0.90723661	0.922756297
0.85970202	0.423820504
0.99698475	0.996009223
1.10402625	0.720822987
1.00328131	0.79061724
0.9260376	0.967186946
0.95565803	0.795760908
0.67080525	0.742905286
0.7875133	0.599769422
0.63621852	0.434994679
