# Supplementary material for: SIRT2 inhibition protects against cardiac hypertrophy and ischemic injury
Source: eLife. 2023 Sep 20;12:e85571. doi: 10.7554/eLife.85571 (PMC10558204; doi:10.7554/eLife.85571)
Supplement: Figure 2—figure supplement 1—source data 1. [file elife-85571-fig2-figsupp1-data1.csv]

	WT	WT	WT	WT	WT	WT	Sirt2-/-	Sirt2-/-	Sirt2-/-	Sirt2-/-	Sirt2-/-	Sirt2-/-
Sirt1	1.266718416	1.786945776	1.037201255	0.624639565	0.45454526	0.829949728	1.495155833	1.213181882	0.280115915	0.980912162	0.779540486	0.529607647
Sirt3	0.894122009	0.599920658	1.386303959	0.7596694	1.121355416	1.238628559	0.487489691	0.977347568	0.787823095	2.118207048	1.172789112	0.921108886
Sirt4	0.688702845	0.864809059		0.512332935	0.658544822	2.27561034	1.061168342	1.046849132	0.567799523	1.364387593	0.672382248	0.453304862
Sirt5	1.49786505	0.560352919	0.930390099	1.047251282	0.960733134	1.003407516	0.580153934	1.324922203	0.600488137	1.201725716	1.061355267	1.024349226
Sirt6	0.87064804	0.345690181	0.600136063	1.58838598	1.968997844	0.626141891	0.310047579	0.695615282	0.801381734	1.185225468	1.444491317	1.892720696
Sirt7	1.085062839	1.119764034	0.785190345	1.114835417	1.024745087	0.870402277	1.05316562	1.071420983	0.960917536	1.008228066	1.070328311	1.045715577
