# Supplementary material for: SIRT2 inhibition protects against cardiac hypertrophy and ischemic injury
Source: eLife. 2023 Sep 20;12:e85571. doi: 10.7554/eLife.85571 (PMC10558204; doi:10.7554/eLife.85571)
Supplement: Figure 3—source data 1. [file elife-85571-fig3-data1.csv]

	WT	WT	WT	WT	WT	WT	WT	WT	WT	WT	WT	Sirt2-/-	Sirt2-/-	Sirt2-/-	Sirt2-/-	Sirt2-/-	Sirt2-/-	Sirt2-/-	Sirt2-/-	Sirt2-/-	Sirt2-/-	Sirt2-/-
EF	46.23	57.89	62.36	62.65	39.63							65.11	77.28	60.94	73.94
FS	22.62	30.15	33.43	33.28	19.12							35.04	44.63	32.14	42.21
