# Supplementary material for: SIRT2 inhibition protects against cardiac hypertrophy and ischemic injury
Source: eLife. 2023 Sep 20;12:e85571. doi: 10.7554/eLife.85571 (PMC10558204; doi:10.7554/eLife.85571)
Supplement: Figure 3—source data 2. [file elife-85571-fig3-data2.csv]

	WT	WT	WT	WT	WT	WT	WT	WT	WT	WT	WT	Sirt2-/-	Sirt2-/-	Sirt2-/-	Sirt2-/-	Sirt2-/-	Sirt2-/-	Sirt2-/-	Sirt2-/-	Sirt2-/-	Sirt2-/-	Sirt2-/-
EF	49.38	35.93	44.9	52.02	27.84							63.98	43.68	71.48	78.05
FS	24.57	16.78	21.93	25.99	12.56							39.03	21.15	40.31	45.79
