# Supplementary material for: SIRT2 inhibition protects against cardiac hypertrophy and ischemic injury
Source: eLife. 2023 Sep 20;12:e85571. doi: 10.7554/eLife.85571 (PMC10558204; doi:10.7554/eLife.85571)
Supplement: Figure 3—source data 3. [file elife-85571-fig3-data3.csv]

	WT	WT	WT	WT	WT	Sirt2-/-	Sirt2-/-	Sirt2-/-	Sirt2-/-	Sirt2-/-
Day 3	33.66	35.93	24.46	35	37.04	34.6	47.36	22.3	39.9
Day 7	22.62	30.15	33.43	33.28	19.12	35.04	44.63	32.14	42.21
Day 21	24.57	16.78	21.93	25.99	12.56	39.03	21.15	40.31	45.79
Day 28	25.75	29.31	22.82	22.11	24.47	34.26	40.06	32.96	31.88
