# Supplementary material for: SIRT2 inhibition protects against cardiac hypertrophy and ischemic injury
Source: eLife. 2023 Sep 20;12:e85571. doi: 10.7554/eLife.85571 (PMC10558204; doi:10.7554/eLife.85571)
Supplement: Figure 3—source data 4. [file elife-85571-fig3-data4.csv]

Control siRNA	1.157910243	1.145805979	0.698384127	0.997899652
Control siRNA + H2O2	3.890397781	3.694314913	3.451391181	3.290861358
Sirt2 siRNA	1.076559413	1.847504291	0.964080189	1.437636294
Sirt2 siRNA + H2O2	2.760121533	2.020680734	1.873408823	1.965699799
