# Supplementary material for: SIRT2 inhibition protects against cardiac hypertrophy and ischemic injury
Source: eLife. 2023 Sep 20;12:e85571. doi: 10.7554/eLife.85571 (PMC10558204; doi:10.7554/eLife.85571)
Supplement: Figure 4—source data 1. [file elife-85571-fig4-data1.csv]

	Sirt2f/f	Sirt2f/f	Sirt2f/f	Sirt2f/f	Sirt2f/f	Sirt2f/f	Sirt2f/f	Sirt2f/f	Sirt2f/f	Sirt2f/f	Sirt2f/f	cs-Sirt2-/-	cs-Sirt2-/-	cs-Sirt2-/-	cs-Sirt2-/-	cs-Sirt2-/-	cs-Sirt2-/-	cs-Sirt2-/-	cs-Sirt2-/-	cs-Sirt2-/-	cs-Sirt2-/-	cs-Sirt2-/-
EF	37.38	40.59	50.65	51.64	42.37							50.06	49.27	60.66	47.43	59.42	56.52	50.08	58.91	56.77
FS	17.67	19.66	25.09	25.68	19.94							25.01	24.58	31.77	23.73	31.43	29.07	25.14	30.75	29.15
