# Supplementary material for: SIRT2 inhibition protects against cardiac hypertrophy and ischemic injury
Source: eLife. 2023 Sep 20;12:e85571. doi: 10.7554/eLife.85571 (PMC10558204; doi:10.7554/eLife.85571)
Supplement: Figure 4—source data 2. [file elife-85571-fig4-data2.csv]

	Sirt2f/f	Sirt2f/f	Sirt2f/f	Sirt2f/f	Sirt2f/f	Sirt2f/f	Sirt2f/f	Sirt2f/f	Sirt2f/f	Sirt2f/f	Sirt2f/f	cs-Sirt2-/-	cs-Sirt2-/-	cs-Sirt2-/-	cs-Sirt2-/-	cs-Sirt2-/-	cs-Sirt2-/-	cs-Sirt2-/-	cs-Sirt2-/-	cs-Sirt2-/-	cs-Sirt2-/-	cs-Sirt2-/-
EF	32.37	41.99	46.63	52.56	47.89	45.21						50.95	58.69	43.85	49.42	53.62	56.73	50.74
FS	15.37	19.84	22.98	26.28	23.49	21.73						25.62	30.54	20.57	24.98	27.38	29.2	25.04
