# Supplementary material for: SIRT2 inhibition protects against cardiac hypertrophy and ischemic injury
Source: eLife. 2023 Sep 20;12:e85571. doi: 10.7554/eLife.85571 (PMC10558204; doi:10.7554/eLife.85571)
Supplement: Figure 4—source data 3. [file elife-85571-fig4-data3.csv]

Sirt2f/f	cs-Sirt2-/-
0.1159	0.698834
0.360141	0.434806
1.371641	0.152896
1.008947	0.229324
1.098449	0.312797
2.338798	0.337263
0.604109	0.016481
1.102015
