# Supplementary material for: SIRT2 inhibition protects against cardiac hypertrophy and ischemic injury
Source: eLife. 2023 Sep 20;12:e85571. doi: 10.7554/eLife.85571 (PMC10558204; doi:10.7554/eLife.85571)
Supplement: Figure 4—source data 4. [file elife-85571-fig4-data4.csv]

Sirt2f/f	cs-Sirt2-/-
0.35751	0.620375
0.512226	0.710415
1.513344	0.362914
1.695818	0.214452
0.864483	0.456936
1.431495	0.7711
0.835916	0.343604
0.789209
