# Supplementary material for: SIRT2 inhibition protects against cardiac hypertrophy and ischemic injury
Source: eLife. 2023 Sep 20;12:e85571. doi: 10.7554/eLife.85571 (PMC10558204; doi:10.7554/eLife.85571)
Supplement: Figure 5—source data 1. [file elife-85571-fig5-data1.csv]

	EV	EV	EV	EV	EV	EV	EV	EV	EV	EV	EV	Sirt2	Sirt2	Sirt2	Sirt2	Sirt2	Sirt2	Sirt2	Sirt2	Sirt2	Sirt2	Sirt2
G6pd	1.17085917	0.82643174	0.99121338	0.95506284	1.02677321	1.02965967						0.61272752	0.63943409	0.67113159	0.71910162	0.7545391	0.75477449
Pgd	1.01801535	0.8634349	0.95731082	1.00434806	1.04102832	1.11586254						0.46214239	0.63207135	0.65727058		0.64334269	0.65857028
