# Supplementary material for: SIRT2 inhibition protects against cardiac hypertrophy and ischemic injury
Source: eLife. 2023 Sep 20;12:e85571. doi: 10.7554/eLife.85571 (PMC10558204; doi:10.7554/eLife.85571)
Supplement: Figure 5—source data 2. [file elife-85571-fig5-data2.csv]

	EV	EV	EV	EV	EV	EV	EV	EV	EV	EV	EV	Sirt2	Sirt2	Sirt2	Sirt2	Sirt2	Sirt2	Sirt2	Sirt2	Sirt2	Sirt2	Sirt2
Nqo1	1.08831327	0.77185079	0.94056131	1.01339309	1.03997143	1.14591012						0.48328425	0.56612553	0.69635452	0.71414745	0.69678907	0.64208842
Gclc	1.00562999	0.94173926	1.01917343	0.98636914	0.90315754	1.14393064						0.47878491	0.48730589	0.55007475	0.57638295	0.64684842	0.63492125
Gclm	1.25072626	0.84280225	0.94093441	0.95155969	0.89237133	1.12160607						0.31642074	0.57123887	0.65182928	0.6284919	0.6488991	0.68468678
Gss	1.0387204	0.8019073	0.97057215	0.94213609	0.98606686	1.26059721						0.54682737	0.57125523	0.62153493	0.63021123	0.60735308	0.62000741
Gsr	1.00672036	0.94282571	0.91209943	1.1406554	0.85205177	1.14564733						0.42013154	0.52226828	0.62147273	0.64428147	0.59972084	0.59580536
Gpx4	0.92431761	0.77844153	0.98422535		1.13777129	1.17524422						0.45552767	0.45687157	0.62466759	0.5609953	0.67117486	0.62681455
GstA1	0.92759736	0.83878363	0.93489135	1.15658446	1.04125297	1.10089022						0.46038752	0.50085698	0.69977868	0.63970143	0.77510874	0.68930798
GstA2	1.23561434	0.81984809	0.74609359	1.05046531	1.10433549	1.04364317						0.49413547	0.57094692	0.61222273	0.54375495	0.63941679	0.91267842
GstM1	0.91797486	0.89510358	0.98502111	1.09902679	0.88054983	1.22232383						0.61368769	0.51710406	0.63315321	0.65657265	0.73888746	0.76110983
GstP1	1.0513333	0.91898939	0.92032805	1.02649038	0.89643452	1.18642435						0.46851596	0.53307858	0.65588742	0.57959623	0.65126659	0.63242667
