# Supplementary material for: SIRT2 inhibition protects against cardiac hypertrophy and ischemic injury
Source: eLife. 2023 Sep 20;12:e85571. doi: 10.7554/eLife.85571 (PMC10558204; doi:10.7554/eLife.85571)
Supplement: Figure 5—source data 3. [file elife-85571-fig5-data3.csv]

	EV	EV	EV	EV	EV	EV	EV	EV	EV	EV	EV	Sirt2	Sirt2	Sirt2	Sirt2	Sirt2	Sirt2	Sirt2	Sirt2	Sirt2	Sirt2	Sirt2
Txn1	0.94605815	1.0618285	0.93136964	1.04592236	1.01482134							0.62282587	0.7015417	0.78319897	0.67245087	0.86287637
Prdx1	0.958993	0.94815327	0.89483413	1.05928603	1.02878549	1.10994808						0.42659596	0.48548284	0.59505387	0.61301411	0.62511442	0.74074156
Txnrd1		0.81767416	0.93887041	1.0936097	0.99195594	1.15788979						0.46867117	0.61038776	0.67086666	0.52500314	0.59078207	0.63761079
