# Supplementary material for: SIRT2 inhibition protects against cardiac hypertrophy and ischemic injury
Source: eLife. 2023 Sep 20;12:e85571. doi: 10.7554/eLife.85571 (PMC10558204; doi:10.7554/eLife.85571)
Supplement: Figure 5—source data 6. [file elife-85571-fig5-data6.zip]

Archive with 24 entries (24 files):
- Figure 5A NRF2.tif
- __MACOSX/._Figure 5A NRF2.tif
- Figure 5A SIRT2.tif
- __MACOSX/._Figure 5A SIRT2.tif
- Figure 5B GAPDH.tif
- __MACOSX/._Figure 5B GAPDH.tif
- Figure 5B NRF2.tif
- __MACOSX/._Figure 5B NRF2.tif
- Figure 5C GAPDH.tif
- __MACOSX/._Figure 5C GAPDH.tif
- Figure 5C NRF2.tif
- __MACOSX/._Figure 5C NRF2.tif
- Figure 5C SIRT2.tif
- __MACOSX/._Figure 5C SIRT2.tif
- Figure 5D actin.tif
- __MACOSX/._Figure 5D actin.tif
- Figure 5D NRF2.tif
- __MACOSX/._Figure 5D NRF2.tif
- Figure 5D SIRT2.tif
- __MACOSX/._Figure 5D SIRT2.tif
- Figure 5E NRF2 .tif
- __MACOSX/._Figure 5E NRF2 .tif
- Figure 5E TBP .tif
- __MACOSX/._Figure 5E TBP .tif
