# Supplementary material for: SIRT2 inhibition protects against cardiac hypertrophy and ischemic injury
Source: eLife. 2023 Sep 20;12:e85571. doi: 10.7554/eLife.85571 (PMC10558204; doi:10.7554/eLife.85571)
Supplement: Figure 5—figure supplement 1—source data 1. [file elife-85571-fig5-figsupp1-data1.csv]

	EV	EV	EV	EV	EV	EV	EV	EV	EV	EV	EV	SIRT2	SIRT2	SIRT2	SIRT2	SIRT2	SIRT2	SIRT2	SIRT2	SIRT2	SIRT2	SIRT2
Cat	1.17119232	0.77737251	0.98720937	0.87861497	0.98611513	1.19949571						1.1089951	1.21872953	1.20176349	1.12167366	0.82094245	1.17678682
Sod1	0.83513002	1.06393209	0.8881074	1.06341599	0.95336863	1.19604588						0.85265817	1.00973221	1.1567465	0.96104289	1.15618537	1.17452118
Sod2	0.94880922	0.88735908	0.95819417	1.11596357	1.03507832	1.05459564						0.90785886	1.19614305	1.25308991	0.96948463		1.26877824
Sod3	0.96958742	0.94022387	1.099217	0.9511048	1.01520862	1.0246583						0.83053309	0.8283101	0.9106969	1.05770909	0.99850592	0.96402528
