# Supplementary material for: SIRT2 inhibition protects against cardiac hypertrophy and ischemic injury
Source: eLife. 2023 Sep 20;12:e85571. doi: 10.7554/eLife.85571 (PMC10558204; doi:10.7554/eLife.85571)
Supplement: Figure 5—figure supplement 3—source data 1. [file elife-85571-fig5-figsupp3-data1.csv]

	Control	Control	Control	Control	Control	Control
Control siRNA	0.717871824	0.97292746	1.147669379	1.087243331	1.021705666	1.05258234
Control siRNA + H2O2	1.450162881	1.304691997	1.420332059	1.614526089	1.506353991
Sirt2 siRNA	1.184274999	0.985645466	1.063780025	0.947656617	1.068460389
Sirt2 siRNA + H2O2	1.146547512	1.170187667	1.051001886	1.066806426	0.90085876
