# Supplementary material for: SIRT2 inhibition protects against cardiac hypertrophy and ischemic injury
Source: eLife. 2023 Sep 20;12:e85571. doi: 10.7554/eLife.85571 (PMC10558204; doi:10.7554/eLife.85571)
Supplement: Figure 6—source data 1. [file elife-85571-fig6-data1.csv]

WT	Sirt2-/-	Sirt2-/-/Nrf2-/-
29.6	34.04	25.32
20.7	42.21	19.42
37.23	50.8	37.7
31.03	49.78	33.33
		23.18
