# Supplementary material for: SIRT2 inhibition protects against cardiac hypertrophy and ischemic injury
Source: eLife. 2023 Sep 20;12:e85571. doi: 10.7554/eLife.85571 (PMC10558204; doi:10.7554/eLife.85571)
Supplement: Figure 6—source data 2. [file elife-85571-fig6-data2.csv]

WT	Sirt2-/-	Sirt2-/-/Nrf2-/-
13.6	16.13	11.59
9.52	20.73	8.89
17.66	25.4	17.76
14.5	24.61	15.54
		10.56
