# Supplementary material for: SIRT2 inhibition protects against cardiac hypertrophy and ischemic injury
Source: eLife. 2023 Sep 20;12:e85571. doi: 10.7554/eLife.85571 (PMC10558204; doi:10.7554/eLife.85571)
Supplement: Figure 6—source data 3. [file elife-85571-fig6-data3.csv]

	Cont	AGK2
Day1	83.902283	78.658462
Day7	75.283234	75.363225
Day28	72.367041	56.722442
	75.465885	54.263949
	54.962096	62.298916
	66.220406	64.968427
		70.525857
		57.784553
		54.157988
		65.615575
