# Supplementary material for: SIRT2 inhibition protects against cardiac hypertrophy and ischemic injury
Source: eLife. 2023 Sep 20;12:e85571. doi: 10.7554/eLife.85571 (PMC10558204; doi:10.7554/eLife.85571)
Supplement: Figure 6—source data 4. [file elife-85571-fig6-data4.csv]

	Cont	AGK2
Day1	51.690131	46.738662
Day7	43.047993	43.126965
Day28	40.245043	29.208557
	43.322194	27.810334
	27.945919	32.824877
	35.267926	35.23609
		39.138238
		29.709394
		27.381158
		35.556224
