# Supplementary material for: SIRT2 inhibition protects against cardiac hypertrophy and ischemic injury
Source: eLife. 2023 Sep 20;12:e85571. doi: 10.7554/eLife.85571 (PMC10558204; doi:10.7554/eLife.85571)
Supplement: Figure 6—source data 5. [file elife-85571-fig6-data5.csv]

	Cont	AGK2
Day1	3.31211	3.877239
Day7	3.422654	3.417197
Day28	3.132526	3.914193
	3.469079	4.229825
	3.703278	3.533486
	3.233196	4.223009
		3.610946
		3.539521
		3.584629
		3.956409
