# Supplementary material for: SIRT2 inhibition protects against cardiac hypertrophy and ischemic injury
Source: eLife. 2023 Sep 20;12:e85571. doi: 10.7554/eLife.85571 (PMC10558204; doi:10.7554/eLife.85571)
Supplement: Figure 6—source data 6. [file elife-85571-fig6-data6.csv]

	Cont	AGK2
Day1	1.600076	2.065069
Day7	1.94927	1.943464
Day28	1.87184	2.770913
	1.966198	3.053497
	2.668363	2.373623
	2.092915	2.734986
		2.197685
		2.487951
		2.603116
		2.549659
