# Supplementary material for: SIRT2 inhibition protects against cardiac hypertrophy and ischemic injury
Source: eLife. 2023 Sep 20;12:e85571. doi: 10.7554/eLife.85571 (PMC10558204; doi:10.7554/eLife.85571)
Supplement: Figure 6—source data 7. [file elife-85571-fig6-data7.csv]

	Cont	AGK2
Day1	1.150864	0.975926
Day7	1.18482	1.196296
Day28	1.553549	0.897222
	0.991667	0.865741
	1.117593	0.771296
	1.101852	0.865741
		0.802778
		0.852008
		0.991667
		0.897222
