# Supplementary material for: SIRT2 inhibition protects against cardiac hypertrophy and ischemic injury
Source: eLife. 2023 Sep 20;12:e85571. doi: 10.7554/eLife.85571 (PMC10558204; doi:10.7554/eLife.85571)
Supplement: Figure 6—source data 8. [file elife-85571-fig6-data8.csv]

	Cont	AGK2
Day1	1.209136	1.07037
Day7	0.895839	0.991667
Day28	1.245915	0.787037
	1.133333	0.472222
	0.944444	0.755556
	1.306481	0.881481
		0.661111
		0.76387
		0.881481
		0.613889
